# Supplementary material for: High-Resolution Ultrasonographic Anatomy of the Carpal Tendons of Sporting Border Collies
Source: Animals (Basel). 2022 Aug 11;12(16):2050. doi: 10.3390/ani12162050 (PMC9404444; doi:10.3390/ani12162050)
Supplement: Supplementary file 1 [file animals-12-02050-s001.zip]

Archive with 1 entries (1 files):
- animals-1840717-supplementary.pdf
